# Supplementary material for: Preparation and Characterization of Graphene Oxide/Carbon Nanotube/Polyaniline Composite and Conductive and Anticorrosive Properties of Its Waterborne Epoxy Composite Coatings
Source: Polymers (Basel). 2024 Sep 19;16(18):2641. doi: 10.3390/polym16182641 (PMC11435755; doi:10.3390/polym16182641)
Supplement: Supplementary file 1 [file polymers-16-02641-s001.zip]

Archive with 2 entries (2 files):
- Figure S1  FT-IR spectra of PANI CNT CNTPANI.tif
- Figure S2 XRD patterns of CNT PANI GO.tif
